# Supplementary material for: One-Stage Full-Thickness Eyelid Reconstruction Using Nasal Septal Chondromucosal Grafts, Large Local Flaps, and Buccal Mucosal Graft for Donor-Site Repair
Source: J Clin Med. 2026 Apr 22;15(9):3190. doi: 10.3390/jcm15093190 (PMC13164202; doi:10.3390/jcm15093190)
Supplement: Supplementary file 1 [file jcm-15-03190-s001.zip]

Archive with 1 entries (1 files):
- jcm-4247520-supplementary.mp4
